# Supplementary material for: Expression and diagnostic value of lncRNA MALAT1 and NLRP3 in lower limb atherosclerosis in diabetes
Source: BMC Endocr Disord. 2024 Mar 4;24:28. doi: 10.1186/s12902-024-01557-w (PMC10910767; doi:10.1186/s12902-024-01557-w)
Supplement: Supplementary file 1 — Supplementary Material 1 [file 12902_2024_1557_MOESM1_ESM.xlsx]

## Sheet: Sheet1
original data
group	Name	Duration(year)	BMI(kg/m2)	SBP(mmHg)	DBP(mmHg)	Smoking(yes/no)	Drinking(yes/no)	Hypertension(yes/no)	Hypoglycemic drugs(yes/no)	Hypertension drugs(yes/no)	Statin drugs(yes/no)	FPG(mmol/L)	HOMA-IR	HbA1C(%)	TC(mmol/L)	TG(mmol/L)	LDL(mmol/L)	HDL(mmol/L)	UA(umol/L)	Cr(umol/L)	MALAT1	NLRP3(ng/ml)
T2DM	Patient 1	6	25.51	107	77	no	no	no	yes	no	no	7.3	2.04	8.1	5.47	0.97	3.06	1.78	243	50	1.92	3.46
T2DM	Patient 2	10	24.61	148	78	no	no	yes	yes	yes	no	6.1	1.66	7.8	4.14	2	1.96	1.47	216	52	3.46	5.3
T2DM	Patient 3	0.17	22.82	113	78	no	no	no	yes	no	no	5.15	1.37	8.6	4.35	2.5	2.47	1.11	255	75	2.3	2.06
T2DM	Patient 4	4	25.25	117	82	yes	yes	no	yes	no	no	9.19	3.35	8.8	3.31	1.08	2	0.91	312	53	2.12	1.78
T2DM	Patient 5	14	28.4	161	92	no	no	no	yes	no	no	8.4	2.37	7.2	4.93	4.35	2.08	1.96	360	59	2.72	1.68
T2DM	Patient 6	12	27.02	120	91	yes	yes	yes	yes	yes	no	7.3	2.33	7.8	5.37	2.35	2.81	1.62	307	69	1.42	3.54
T2DM	Patient 7	0.5	31.88	158	98	no	no	yes	no	yes	no	10.67	1.05	10.7	4.9	3.06	1.25	1.9	360	98	1.64	3.24
T2DM	Patient 8	0.08	21.45	118	72	no	yes	no	yes	no	no	10.89	2.28	11.3	6.63	4.04	4.24	1.77	296	44	3.18	2.7
T2DM	Patient 9	2	25.04	131	97	no	no	yes	yes	yes	no	12.1	4.25	12.7	5.8	1.73	3.03	1.81	255	46	3.42	4.74
T2DM	Patient 10	7	24.51	125	83	yes	no	no	yes	no	no	8.47	5.3	9.5	5.16	4.24	2.12	1.78	279	48	1.74	2.92
T2DM	Patient 11	8	23.24	114	88	no	no	no	yes	no	no	7.85	5.21	7.7	6.13	2.09	3.8	1.58	340	50	1.86	3.24
T2DM	Patient 12	10	24.22	114	70	no	yes	no	yes	no	no	9.06	1.79	7.3	5.01	1.12	2.35	1.73	197	60	1.76	1.76
T2DM	Patient 13	0.08	23.67	118	81	yes	no	no	yes	no	no	9.49	5.75	10.9	5.29	2.29	3.35	1.72	212	57	2.52	3.32
T2DM	Patient 14	7	29.04	137	91	yes	yes	yes	yes	yes	no	6.33	4.63	6.3	4.03	0.95	2.23	1.21	299	76	3.28	3.84
T2DM	Patient 15	0.5	29.05	141	78	yes	no	no	yes	no	no	7.96	8.16	8.7	5.07	2.48	3.04	1.24	265	60	2.38	4.66
T2DM	Patient 16	6	24.74	131	76	no	no	yes	yes	yes	no	7.26	2.56	7.8	4.11	2.4	2.33	1.56	349	73	3.12	2.98
T2DM	Patient 17	2	24.89	147	85	no	no	no	yes	no	no	7.15	2.15	6.9	3.5	2.37	1.8	2.03	273	52	1.34	3.36
T2DM	Patient 18	7	22.49	117	77	no	yes	no	yes	no	no	10.76	1.45	9.4	4.54	1.86	2.7	1.21	329	60	1.98	3
T2DM	Patient 19	2	25.31	152	106	no	no	yes	no	yes	no	7.58	3.67	6.8	5.84	1.48	3.49	1.34	339	73	2.48	3.3
T2DM	Patient 20	1	22.49	113	74	no	yes	no	yes	no	no	4.89	2.2	6.5	3.94	0.97	2.33	1.17	199	65	3.1	3.44
T2DM	Patient 21	0.5	28.13	150	85	no	no	no	yes	no	no	5.77	5.14	6.2	4.3	1.73	2.61	1.21	353	49	1.52	2.12
T2DM	Patient 22	13	27.28	112	74	yes	yes	yes	yes	yes	no	5.96	2.12	7.4	4.62	2.4	2.37	1.22	342	73	1.56	4.36
T2DM	Patient 23	4	25.81	127	64	no	no	no	yes	no	no	6.7	2.85	8.9	4.6	2.64	2.89	1.18	247	42	1.76	2.42
T2DM	Patient 24	7	22.66	117	84	no	yes	no	yes	no	yes	8.12	1.88	7.1	4.74	1.35	2.6	1.28	239	57	1.92	2.86
T2DM	Patient 25	0.04	23.38	106	72	yes	yes	no	yes	no	no	10.01	1.92	13.3	4.75	1.69	3.12	0.95	264	55	1.54	1.92
T2DM	Patient 26	5	25.09	98	61	yes	yes	no	yes	no	no	6.87	2.47	6.9	4.75	0.98	2.63	1.23	256	66	2.68	2.54
T2DM	Patient 27	2	17.18	116	81	no	no	no	yes	no	no	17.26	5.65	10.3	4.93	0.85	2.27	1.94	224	66	2.44	2.14
T2DM	Patient 28	3	26.22	135	80	no	no	no	no	no	no	10.38	2.71	8.5	5.17	1.68	3.16	1.29	179	30	2.62	1.5
T2DM	Patient 29	4	22.72	119	81	yes	yes	yes	no	yes	no	3.45	0.67	7.8	4.22	0.77	2.38	1.27	346	82	1.96	2.52
T2DM	Patient 30	0.08	23.03	116	84	no	no	no	no	no	no	4.68	1.12	10.4	4.47	1.33	2.83	1.05	265	63	2.54	2.96
T2DM	Patient 31	1	27.06	100	90	no	yes	no	yes	no	no	10.11	3.55	8.4	4.99	4.05	2.85	1.12	345	57	2.82	2.66
T2DM	Patient 32	11	24.61	112	76	no	no	no	yes	no	no	7.52	1.03	10.7	4.47	1.99	2.62	2.08	298	61	2.14	4.58
T2DM	Patient 33	1	25.71	165	124	no	no	yes	no	yes	no	8.51	1.78	7.9	4.69	1.83	2.33	1.44	276	76	2.5	2.76
T2DM	Patient 34	17	25.61	120	90	yes	no	yes	yes	yes	no	5.36	2.25	9.3	3.59	2.7	1.69	0.97	338	71	2.08	2.88
T2DM	Patient 35	0.67	24.58	121	81	yes	yes	no	no	no	no	8.68	2.45	8.7	5.45	3.19	3.26	1.22	439	71	1.88	3.48
T2DM	Patient 36	5	23.03	135	82	no	no	no	yes	no	no	8.56	2.52	8.9	5.4	2.91	2.87	1.37	183	43	2.62	2.12
T2DM	Patient 37	4	27.14	131	78	no	yes	yes	yes	yes	no	6.05	1.88	6	5.32	1.77	3.32	1.37	380	84	1.52	2.64
T2DM	Patient 38	0.01	22.49	135	95	no	yes	no	no	no	no	14.51	5.07	11.7	6.14	4.04	3.47	1.5	363	56	1.72	2.38
T2DM	Patient 39	0.08	21.61	118	80	yes	yes	no	yes	no	no	13.1	5.16	12.7	4.97	1.64	3.13	1.03	177	44	1.88	1.94
T2DM	Patient 40	3	27.44	143	98	no	yes	yes	yes	yes	no	9.75	2.29	12.9	8.38	6.49	4.63	0.8	452	87	2.02	3.42
T2DM	Patient 41	0.08	30.07	122	94	yes	yes	yes	no	yes	no	9.52	6.83	9.8	6.91	6.49	2.76	1.2	444	77	2.68	2.52
T2DM	Patient 42	0.04	34.19	149	103	no	yes	no	no	no	no	11.11	3.58	9.6	4.44	2.24	2.97	0.93	374	78	1.28	1.74
T2DM	Patient 43	5	28.07	163	91	no	no	no	yes	no	no	11.18	3.44	10.3	5.38	2.27	3.12	1.24	361	52	1.68	2.74
T2DM	Patient 44	0.04	30.74	146	82	yes	no	no	no	no	no	16.71	7.91	12.3	4.31	4.46	2.35	1.09	400	68	2.28	3.36
T2DM	Patient 45	1	37.87	128	83	yes	yes	no	yes	no	no	7.65	1.74	10.3	4.62	1.69	2.59	1.29	245	41	1.88	3.28
T2DM	Patient 46	1	24.44	115	85	yes	yes	no	no	no	no	14.07	10.76	12.1	5.16	4.38	2.56	1.56	268	47	2.26	2.96
T2DM	Patient 47	8	24.34	125	86	no	no	no	yes	no	no	15.94	4.28	11.4	4.63	2.48	2.49	1.16	214	56	1.94	3.72
T2DM	Patient 48	5	26.45	145	93	yes	no	no	yes	no	no	4.84	1.15	6.1	4.91	1.82	2.61	1.24	292	70	1.74	2.44
T2DM	Patient 49	4	24.62	120	80	yes	yes	no	yes	no	no	7.4	2.06	7.2	5.34	6.4	2.62	1.44	372	65	1.52	2.34
T2DM	Patient 50	10	17.51	118	81	no	no	yes	yes	yes	no	7.17	1.9	7.3	3.66	1.63	2.2	1.94	392	75	2.46	2.16
T2DM	Patient 51	1	22.03	122	86	no	no	yes	yes	yes	yes	7.4	1.21	7.7	3.43	2.1	1.88	1	298	54	2.28	2.14
T2DM	Patient 52	5	28.01	161	99	yes	no	yes	yes	yes	no	8.32	2.39	8.3	3.3	2.22	1.87	3.81	293	64	2.2	1.86
T2DM	Patient 53	7	22.27	99	78	no	no	no	yes	no	no	7.58	2.12	6.9	4.81	2.03	2.72	1.2	209	43	2.06	2.7
T2DM	Patient 54	0	23.51	130	98	no	yes	yes	yes	yes	no	7.87	3.06	12.4	5.18	3.21	2.6	1.45	308	76	2.08	2.58
T2DM	Patient 55	0.17	23.11	128	84	yes	yes	no	no	no	no	10.97	1.62	10.7	4.87	1.08	2.91	1.1	337	72	1.36	2.94
T2DM	Patient 56	0.17	30.08	129	83	no	no	yes	yes	yes	no	4.91	1.37	11.3	5.23	1.65	3.22	1.15	309	69	1.86	2.76
T2DM	Patient 57	0.02	36.39	164	94	no	no	no	no	no	no	11.59	4.63	10.5	4.32	4.43	2.82	0.83	403	57	2.48	2.68
T2DM	Patient 58	0.08	23.88	121	94	no	yes	yes	no	no	no	11.96	2.27	10.2	6.7	1.83	4.18	1.71	229	60	2.12	2.48
T2DM	Patient 59	7	29.05	153	103	no	yes	yes	yes	yes	no	9.2	3.07	8.6	3.19	1.3	1.57	1.96	263	53	2.08	3.76
T2DM	Patient 60	1	23.88	155	93	no	yes	yes	yes	yes	no	6.5	1.36	5.6	4.48	1.44	2.69	1.21	338	72	1.74	2.28
T2DM	Patient 61	0.25	30.12	135	88	yes	yes	yes	no	yes	no	7.47	1.82	11.9	6.38	1.57	3.86	1.46	242	38	1.88	2.54
T2DM	Patient 62	20	24.98	142	72	no	no	yes	yes	yes	yes	14.51	4.44	11.4	3.69	1.22	2.15	0.92	259	45	2.32	2.88
T2DM	Patient 63	3	24.22	125	76	yes	yes	yes	yes	yes	no	12.99	3.42	11.2	5.26	5.41	2.93	1.41	254	67	2.28	2.7
T2DM	Patient 64	4	23.88	146	96	no	yes	yes	no	yes	no	6.28	1.76	7.5	5.15	2.42	3.02	1.15	369	73	1.94	3.12
T2DM+LEAD	Patient 65	10	23.57	169	92	yes	yes	yes	yes	yes	no	7.14	1.93	6.6	3.4	0.43	1.83	1.18	146	69	4.5	2.56
T2DM+LEAD	Patient 66	10	21.88	142	90	no	no	no	yes	no	no	7	2.48	9	3.93	0.78	2.31	1.12	197	46	3.9	3.72
T2DM+LEAD	Patient 67	1	23.81	154	91	yes	no	yes	yes	yes	no	5.13	9.35	6.8	4.02	1.05	2.39	1.1	224	61	2.52	4.3
T2DM+LEAD	Patient 68	19	21.55	158	82	no	no	no	yes	no	no	8.17	5.68	7.7	2.76	1.18	1.07	1.12	293	68	2.76	5.36
T2DM+LEAD	Patient 69	16	27.61	132	70	no	no	no	yes	no	no	20.85	8.53	8.6	5.2	2.4	2.71	1.4	337	64	2.92	3.52
T2DM+LEAD	Patient 70	13	24.61	118	75	yes	yes	yes	yes	yes	no	19.83	3.6	12.7	6.2	6.49	2.35	0.9	347	78	1.92	4.04
T2DM+LEAD	Patient 71	6	21.97	143	87	no	no	no	yes	no	yes	7.59	4.4	10.2	3.5	1.49	1.68	1.12	297	104	2.78	4.94
T2DM+LEAD	Patient 72	6	29.39	120	77	no	yes	yes	yes	yes	no	7.8	4.12	6.9	3.58	7.04	1.59	1.18	291	61	3.12	5.16
T2DM+LEAD	Patient 73	14	23.51	174	93	no	no	no	yes	no	no	7.88	3.3	9.9	4.33	9.87	1.85	1.48	355	84	3.36	3.32
T2DM+LEAD	Patient 74	0.08	38.3	128	94	yes	yes	yes	yes	yes	no	6.7	2.11	13.6	4.6	2.37	2.86	1.03	326	70	3.52	3.5
T2DM+LEAD	Patient 75	0.58	26.64	103	73	yes	yes	no	no	no	no	8.03	0.15	8.9	7.01	1.71	4.52	1.49	291	70	3.66	4.98
T2DM+LEAD	Patient 76	0.5	23.74	151	90	yes	yes	no	no	no	no	7.39	0.77	11.1	4.74	1.62	2.47	1.4	281	69	4.06	4.08
T2DM+LEAD	Patient 77	0.04	23.14	157	88	no	no	no	no	no	no	10.36	3.09	8.1	5.65	1.29	3.04	1.74	217	42	4.88	4.22
T2DM+LEAD	Patient 78	3	22.86	124	86	yes	yes	no	yes	no	no	9.82	3.88	11	3.47	1.95	1.86	0.81	354	71	3.58	4.72
T2DM+LEAD	Patient 79	3	22.19	183	87	no	no	yes	no	yes	no	7.65	2.82	10.6	5.29	1.14	3.47	1.37	389	81	1.98	3.74
T2DM+LEAD	Patient 80	13	25.06	135	79	yes	yes	yes	yes	yes	no	7.41	1.05	8.6	5.25	1.98	2.66	1.62	338	78	3.18	3.86
T2DM+LEAD	Patient 81	10	26.23	138	83	yes	yes	yes	yes	yes	yes	8.55	4.64	8.1	3.56	1.24	1.67	1.14	191	51	1.36	2.9
T2DM+LEAD	Patient 82	12	21.61	113	86	yes	no	no	yes	no	no	4.85	1.33	7.5	3.06	0.55	1.36	1.04	218	40	3.7	3.68
T2DM+LEAD	Patient 83	12	24.25	136	91	yes	yes	yes	yes	yes	no	4.97	1.82	7.5	5.06	1.76	2.9	1.3	241	64	3.1	3.54
T2DM+LEAD	Patient 84	8	21.88	158	71	no	no	yes	yes	yes	no	7.82	1.99	9.6	5.23	1.99	3.14	1.29	346	78	3.38	4.12
T2DM+LEAD	Patient 85	5	26.57	125	85	no	no	yes	yes	yes	no	9.41	5.16	8.9	4.3	0.99	2.66	1.14	234	51	3.52	5.26
T2DM+LEAD	Patient 86	1	27.68	124	84	yes	yes	yes	yes	yes	no	6.27	3.33	7	4.01	4.62	2.12	1.22	232	52	1.78	3.9
T2DM+LEAD	Patient 87	5	24.34	156	93	yes	yes	yes	yes	yes	no	7.1	2.59	6.7	4.38	1.37	2.22	1.48	240	67	2.72	1.86
T2DM+LEAD	Patient 88	4	26.72	141	75	no	no	yes	yes	yes	no	12.39	9.8	10.3	4.22	2.26	2.51	1.12	222	30	2.84	4.22
T2DM+LEAD	Patient 89	2	23.66	139	103	yes	yes	yes	yes	yes	no	14.95	5.34	11.9	6.27	6.59	3.13	1.8	301	86	3.02	3.7
T2DM+LEAD	Patient 90	0.08	21.14	106	66	no	no	yes	no	yes	no	4.04	1.58	11.4	3.07	0.59	1.7	0.95	274	82	2.66	3.52
T2DM+LEAD	Patient 91	10	24.22	153	94	yes	no	no	yes	no	no	12.9	4.7	10.3	5.38	2.1	3.66	1.15	288	44	2.52	3.88
T2DM+LEAD	Patient 92	10	22.13	115	81	yes	yes	yes	yes	no	no	5.75	3.36	7.3	3.82	1.21	2.04	1.12	200	51	2.54	4.06
T2DM+LEAD	Patient 93	25	26.25	142	82	no	yes	yes	yes	yes	no	7.52	2.62	8.1	4.96	0.8	2.63	1.8	224	66	3.68	4.66
T2DM+LEAD	Patient 94	7	21.77	154	91	no	no	yes	yes	yes	no	5.32	3.14	7.3	4.56	1.08	2.23	1.43	203	36	3.44	3.94
T2DM+LEAD	Patient 95	1	26.12	113	78	yes	yes	no	yes	no	no	5.73	2.03	7.4	5.18	0.97	2.94	1.42	289	62	3.38	3.36
T2DM+LEAD	Patient 96	8	26.73	140	80	yes	yes	yes	yes	yes	no	7.81	2.88	9.6	4.69	2.69	2	1.6	323	64	1.74	3.76
T2DM+LEAD	Patient 97	10	24.07	150	90	yes	yes	yes	yes	yes	yes	11.29	5.86	8.8	6.77	1.71	4.07	1.71	325	52	1.9	3.9
T2DM+LEAD	Patient 98	6	27.28	139	90	no	no	yes	yes	yes	yes	5.79	1.23	6.3	3.59	2.34	1.68	1.11	421	87	2.68	2.78
T2DM+LEAD	Patient 99	6	24.02	114	68	no	no	yes	yes	yes	yes	6.34	2.69	6.8	4.76	1.03	2.33	1.66	183	51	2.32	4.82
T2DM+LEAD	Patient 100	19	22.27	139	80	no	no	no	yes	no	no	17.06	6.39	10	4.61	1.41	2.66	1.13	191	37	2.98	3.36
T2DM+LEAD	Patient 101	10	20.42	106	75	yes	yes	no	yes	no	no	6.14	2.08	7.2	5.91	2.21	3.69	1.38	337	74	3.36	3.44
T2DM+LEAD	Patient 102	2	27.62	118	81	no	yes	no	no	no	no	9.13	3.82	11.8	3.57	2.59	2.12	0.86	328	50	3.54	3.68
T2DM+LEAD	Patient 103	19	20.2	123	67	no	no	no	yes	no	no	5.84	3.3	9.1	4.45	1.81	2.55	0.96	232	54	3.86	1.23
T2DM+LEAD	Patient 104	10	21.72	113	80	no	yes	no	yes	no	no	5.62	2	9.8	4.79	0.95	3	1.01	211	65	3.94	4.44
T2DM+LEAD	Patient 105	1	29.35	119	80	no	no	no	yes	no	no	6.95	3.01	7	4.82	1.3	2.69	1.32	351	72	3.64	4.72
T2DM+LEAD	Patient 106	10	24.62	126	77	no	no	yes	yes	yes	yes	7.68	3.13	7.1	4.28	1.43	2.49	1	387	65	3.52	3.78
T2DM+LEAD	Patient 107	10	30.37	132	92	yes	no	yes	yes	yes	no	12.94	4.59	10.2	3.5	1.42	1.77	1.02	219	55	4.08	4.56
T2DM+LEAD	Patient 108	3	23.18	130	97	yes	yes	yes	yes	yes	no	9.45	2.15	9.5	5.42	10.26	2.28	1.87	407	59	3.14	3.96
T2DM+LEAD	Patient 109	12	23.51	151	83	yes	yes	yes	yes	yes	no	6.21	1.79	6.4	4.28	5.48	2.21	1.11	326	56	3.38	3.52
T2DM+LEAD	Patient 110	3	24.68	117	80	no	yes	yes	yes	yes	no	7.87	3.39	6.7	6.64	1.51	4.58	1.6	415	47	2.88	3.38
T2DM+LEAD	Patient 111	20	28.41	130	106	yes	yes	no	yes	no	no	9.12	2.95	9.4	5.47	1.31	3.57	1.21	280	57	2.84	3.1
T2DM+LEAD	Patient 112	4	24.07	141	96	yes	yes	yes	yes	yes	no	9.29	3.58	10.4	5.5	1.46	3.35	1.19	332	52	3.16	3.84
T2DM+LEAD	Patient 113	0.25	25.95	135	89	no	yes	yes	no	yes	no	6.65	3.1	9.7	4.44	1.79	2.6	1.13	199	56	2.26	3.52
T2DM+LEAD	Patient 114	5	25.88	141	87	no	no	yes	yes	yes	yes	4.89	1.64	7.4	4.48	3.75	2.46	1.18	333	44	2.12	1.34
T2DM+LEAD	Patient 115	10	23.63	110	66	yes	no	no	yes	no	yes	7.72	2.11	8.2	2.8	1.29	1.3	0.93	285	91	2.58	3.54
T2DM+LEAD	Patient 116	10	23.73	155	75	no	no	yes	yes	yes	no	8.3	3.83	11.2	5.46	2.21	3.08	1.5	276	47	2.36	2.96
T2DM+LEAD	Patient 117	3	34.35	169	120	no	no	yes	yes	yes	no	17.21	7.51	13.1	5.66	2.93	3.44	1.35	315	57	2.72	3.28
T2DM+LEAD	Patient 118	5	21.47	130	81	no	no	no	yes	no	no	12.44	4.56	11.3	3.98	1.15	2.22	1.23	227	62	3.14	3.7
T2DM+LEAD	Patient 119	0.5	23.77	158	90	yes	no	no	yes	no	no	12.23	7.33	11.7	3.42	1.05	1.86	0.94	191	44	3.24	3.92
T2DM+LEAD	Patient 120	0.08	26.94	133	79	yes	yes	no	no	no	no	14.27	5.73	13.9	6.49	1.8	3.94	1.45	157	67	3.68	4.7
T2DM+LEAD	Patient 121	0.17	31.65	162	115	no	no	no	no	no	no	14.45	8.21	17.1	11.65	22.34	3.47	5.65	387	25	3.58	4.2
T2DM+LEAD	Patient 122	1	27.14	124	88	yes	yes	no	yes	no	no	7.28	1.36	8.1	5.12	1.92	3.2	1.22	254	62	3.42	3.78
T2DM+LEAD	Patient 123	4	32.01	148	101	yes	yes	no	yes	no	no	7.91	4.63	7	5.02	7.07	2.4	1.54	447	45	2.32	3.04
T2DM+LEAD	Patient 124	4	27.04	155	100	no	yes	yes	yes	yes	no	7.09	2.66	6.8	4.94	2.83	2.86	1.19	435	70	2.28	3.32
T2DM+LEAD	Patient 125	10	25.51	130	84	no	no	no	yes	no	no	13.33	5.11	11.5	4.46	3.81	2.37	1.09	242	51	2.56	3.64
T2DM+LEAD	Patient 126	2	23.32	145	107	no	yes	yes	yes	yes	no	5.45	3.65	7.1	5.66	8.44	3.24	1.53	312	64	4.32	5.06
T2DM+LEAD	Patient 127	0.04	24.22	123	89	no	no	no	no	no	no	19.04	7.85	11.2	7.59	2.88	5.08	1.65	426	62	2.96	3.48
T2DM+LEAD	Patient 128	10	24.61	121	79	no	no	yes	yes	yes	no	9.23	2.68	13.6	7.57	2.68	4.61	1.7	259	45	3.48	3.18
T2DM+LEAD	Patient 129	0.5	25.95	115	82	yes	yes	no	yes	no	no	7.59	2.21	11.8	4.17	2.98	2.17	1.08	294	54	3.32	3.64
T2DM+LEAD	Patient 130	10	22.23	131	78	yes	no	no	yes	no	no	18.55	1.97	8.6	5.73	1.2	3.62	1.29	214	50	1.69	2.58
T2DM+LEAD	Patient 131	15	23.51	116	71	no	no	no	yes	no	no	4.55	0.51	6	4.45	0.52	2.46	1.39	268	76	3.74	3.38
T2DM+LEAD	Patient 132	5	22.84	95	63	no	no	no	yes	no	no	8.87	1.63	10.4	4.21	0.91	2	1.48	292	66	2.74	3.7
T2DM+LEAD	Patient 133	20	23.05	146	77	no	no	no	yes	no	no	8.89	2.41	9.1	5.66	1.53	3.64	1.21	262	52	2.52	2.36
T2DM+LEAD	Patient 134	15	26.49	199	110	no	no	yes	yes	yes	yes	10.37	5.54	9	3.03	1.28	1.16	1.15	249	87	2.7	3.52
T2DM+LEAD	Patient 135	0.04	29.4	117	83	no	no	yes	no	yes	no	7.85	4.26	8.7	5.13	3.11	2.9	1.07	243	58	4.52	4.88
T2DM+LEAD	Patient 136	10	26.04	154	94	yes	yes	yes	yes	yes	no	11.66	3.01	9.9	6.36	1.08	3.71	1.66	350	56	3.28	4.38
T2DM+LEAD	Patient 137	0.17	23.74	126	86	yes	no	no	no	no	no	17.63	3.7	13.3	4.62	1.25	4.86	0.78	265	68	2.26	3.38
T2DM+LEAD	Patient 138	1.5	27.76	128	93	yes	yes	no	yes	no	no	11.09	5.49	10.5	6.43	5.24	3.57	1.53	352	71	2.56	3.56
T2DM+LEAD	Patient 139	17	23.66	157	80	no	yes	yes	yes	yes	no	7.55	2.08	7.5	5.42	1.62	3.28	1.41	435	62	3.48	3.7
T2DM+LEAD	Patient 140	2	27.01	139	96	no	yes	yes	yes	yes	no	6.56	1.71	5.9	4.78	1.14	2.4	1.67	274	61	2.44	3.3
T2DM+LEAD	Patient 141	2	27.55	145	93	no	no	no	yes	no	no	13.96	4.5	10.1	5.13	1.71	2.97	1.43	219	38	3.9	4.52
T2DM+LEAD	Patient 142	10	24	147	88	no	yes	yes	yes	yes	no	7.23	2.21	6.5	5.9	1.4	3.55	1.54	292	76	2.56	2.34
T2DM+LEAD	Patient 143	20	22.67	155	77	no	no	yes	yes	yes	yes	6.03	2.47	6.6	3.14	0.9	1.34	1.37	281	44	3.28	3.76
T2DM+LEAD	Patient 144	8	20.06	120	73	yes	yes	yes	yes	yes	no	6.5	2.06	6.8	4.27	1.59	1.39	2.11	148	71	1.52	3.5
T2DM+LEAD	Patient 145	20	23.03	206	95	no	yes	yes	yes	yes	no	7.56	1.77	8.1	5.47	0.96	3.01	1.44	358	77	1.72	3.18
T2DM+LEAD	Patient 146	30	19.63	139	59	no	no	yes	yes	yes	no	9.86	5.47	12.7	4.07	0.76	1.71	1.56	148	34	3.28	3.72
T2DM+LEAD	Patient 147	20	20.57	152	71	no	yes	no	yes	no	yes	5.07	1.43	7.6	3.74	0.66	1.21	1.76	215	62	3.1	3.98
T2DM+LEAD	Patient 148	20	24.22	127	77	no	yes	yes	yes	yes	no	7.26	2.85	10.7	4.1	1.29	1.98	1.34	261	83	1.94	3.32
T2DM+LEAD	Patient 149	5	29.37	134	89	yes	yes	yes	no	yes	no	7.06	4.21	7.9	6.15	2.73	3.75	1.36	416	75	1.42	2.1
T2DM+LEAD	Patient 150	5	27.61	146	98	no	yes	yes	yes	no	no	6.39	2.23	7.3	5.85	3.81	3.31	1.45	289	72	1.36	2.18
T2DM+LEAD	Patient 151	5	29	114	76	yes	no	no	yes	no	no	9.79	2.48	11.3	5.06	1.27	3.37	1.11	199	63	2.96	1.82
T2DM+LEAD	Patient 152	11	21.48	127	90	yes	yes	no	yes	no	no	5.51	2.64	7.6	5.57	3.46	3.56	1.3	380	85	3.36	3.78
T2DM+LEAD	Patient 153	8	32.08	115	85	yes	no	yes	yes	no	no	13.23	9.56	10.8	4.83	5.31	2.54	1.26	353	57	2.56	4.52
T2DM+LEAD	Patient 154	0.75	24.69	141	77	no	no	yes	yes	no	no	6.94	1.72	7.4	5.16	1.88	3.3	1.25	371	74	2.84	3.72
T2DM+LEAD	Patient 155	5	31.24	136	79	no	no	no	yes	no	no	8.61	1.64	8.2	5.51	3.39	3.21	1.45	364	45	3.52	4.72
T2DM+LEAD	Patient 156	0.08	24.57	124	83	no	no	no	no	no	no	11.71	4.19	10	5.99	5.73	2.97	1.63	391	61	3.76	4.84
T2DM+LEAD	Patient 157	1	22.13	116	80	yes	yes	yes	yes	yes	no	5.85	1.99	6.5	5.53	1.93	3.19	1.45	384	65	3.48	3.72
T2DM+LEAD	Patient 158	1	27.77	167	115	yes	yes	yes	yes	yes	no	7.59	4.52	14	4.34	1.18	2.63	0.94	239	60	3.26	4.08
T2DM+LEAD	Patient 159	0.17	24.69	117	95	yes	yes	no	yes	no	no	12.68	8.21	9.8	6.35	2.76	5.06	0.86	365	74	2.68	3.36
T2DM+LEAD	Patient 160	4	29.41	137	96	yes	yes	no	yes	no	no	10.9	8.43	9.7	4.66	3.75	2.47	1.06	397	52	1.24	2.48
T2DM+LEAD	Patient 161	10	20.02	127	77	yes	no	yes	yes	yes	yes	5.16	2.76	5.2	2.58	1.05	1.04	1.04	243	52	1.72	3.2
T2DM+LEAD	Patient 162	10	27.68	121	74	no	no	yes	yes	yes	no	16.19	7.1	12.3	6.35	6.41	3.1	1.74	294	70	2.12	3.7
T2DM: T2DM alone group; T2DM+LEAD:T2DM with LEAD group; BMI: body mass index; SBP: systolic blood pressure; DBP: diastolic blood pressure; FBG: fasting blood glucose; HbA1c: hemoglobin A1c; TG: triglyceride; TC: total cholesterol; LDL: low-density lipoprotein; HDL: high-density lipoprotein; UA: uric acid; Cr: creatinine.
